# Supplementary material for: Development and Validation of a Novel Robot-Based Assessment of Upper Limb Sensory Processing in Chronic Stroke
Source: Brain Sci. 2022 Jul 29;12(8):1005. doi: 10.3390/brainsci12081005 (PMC9406163; doi:10.3390/brainsci12081005)
Supplement: Supplementary file 1 [file brainsci-12-01005-s001.zip]

Archive with 1 entries (1 files):
- brainsci-1810947-supplementary.pdf
